# Supplementary material for: The Therapeutic Effects of EFNB2-Fc in a Cell Model of Kawasaki Disease
Source: Pharmaceuticals (Basel). 2023 Mar 28;16(4):500. doi: 10.3390/ph16040500 (PMC10142267; doi:10.3390/ph16040500)
Supplement: Supplementary file 1 [file pharmaceuticals-16-00500-s001.zip]

Archive with 1 entries (1 files):
- pharmaceuticals-2246647-supplementary.pdf
